# Supplementary material for: Faecalibacterium prausnitzii in Differentiated Thyroid Cancer Patients Treated with Radioiodine
Source: Nutrients. 2023 Jun 8;15(12):2680. doi: 10.3390/nu15122680 (PMC10301062; doi:10.3390/nu15122680)
Supplement: Supplementary file 1 [file nutrients-15-02680-s001.zip]

Archive with 1 entries (1 files):
- nutrients-2420599-supplementary.pdf
